# Supplementary material for: Divergent Rhabdovirus Discovered in a Patient with New-Onset Nodding Syndrome
Source: Viruses. 2022 Jan 21;14(2):210. doi: 10.3390/v14020210 (PMC8880091; doi:10.3390/v14020210)
Supplement: Supplementary file 1 [file viruses-14-00210-s001.zip]

Archive with 1 entries (1 files):
- viruses-1474099-supplementary.pdf
